# Supplementary material for: Prognostic Relevance of NPM1 and FLT3 Mutations in Acute Myeloid Leukaemia, Longterm Follow-Up—A Single Center Experience
Source: Cancers (Basel). 2022 Sep 28;14(19):4716. doi: 10.3390/cancers14194716 (PMC9562865; doi:10.3390/cancers14194716)
Supplement: Supplementary file 1 [file cancers-14-04716-s001.zip]

Archive with 1 entries (1 files):
- cancers-1905985-supplementary.pdf
